# Supplementary material for: Proteomics of Fusarium oxysporum Race 1 and Race 4 Reveals Enzymes Involved in Carbohydrate Metabolism and Ion Transport That Might Play Important Roles in Banana Fusarium Wilt
Source: PLoS One. 2014 Dec 2;9(12):e113818. doi: 10.1371/journal.pone.0113818 (PMC4252058; doi:10.1371/journal.pone.0113818)
Supplement: Data S2 — Protein spots patterns and MS information. (XLS) [file pone.0113818.s002.xls]

## Sheet: 2-DE and MS All
Spot	Thero.	Exper.	Mathed peptide	Total peptide	Sequence coverage %	Mascot score	Gene product and protein name	Accession No.	Plant	LOC	COG		GO-B	GO-C	GO-M		FOC1-2		FOC1-4			FOC1-6		FOC4-2		FOC4-4		FOC4-6		P-vaule	P-vaule	P-vaule
No.	pI/Mr	pI/Mr	number	number	(PFF)	(PFF)	(TOF/TOF sequence)	in NCBI	species		number	function	Biological process	Cellular component	Molecular function		Average Vol%	±SD	Average Vol%	±SD	P-vaule	Average Vol%	±SD	Average Vol%	±SD	Average Vol%	±SD	Average Vol%	±SD	for 2 days	for 4 days	for 6 days
1	6.62/50.452	6.24/51.32	16	64	37	96	hypothetical protein FOC4_g10007540	gi|475667056	Fusarium oxysporum f. sp. cubense race 4	SP secretory pathway	NO related COG (NO)		None.	None.	None.		0.0862891	0.00991139						0.340305	0.106432					0.001
2	5.12/24.474	5.35/25.32	18	35	74	165	amidotransferase	gi|342881721	Fusarium oxysporum Fo5176	* don't know location	COG0693	R General function prediction only		None.	None.		0.383383	0.0360971						1.51076	0.0635155					0.000224255
3	5.34/38.134	5.47/33.25	15	62	59	143	Adenosine kinase	gi|475667672	Fusarium oxysporum f. sp. cubense race 4	_ any other location	COG0524	G Carbohydrate transport and metabolism (CTM)	purine ribonucleoside salvage	None.	adenosine kinase activity; phosphotransferase activity, alcohol group as acceptor		0.101654	0.00142622						0.351257	0.053611					0.0149552
4	5.91/37.413	6.25/37.54	18	43	53	157	NADP-dependent glycerol dehydrogenase	gi|342888721	Fusarium oxysporum Fo5176	* don't know location	COG0656	R General function prediction only		None.	oxidoreductase activity		1.17663	0.16157						2.97026	0.136508					0.00126112
5	6.57/85.233	6.80/80.21	29	71	37	147	Catalase-peroxidase 2	gi|475672437	Fusarium oxysporum f. sp. cubense race 4	SP secretory pathway	COG0376	P Inorganic ion transport and metabolism (ITM)	response to oxidative stress	None.	catalase activity; heme binding		0.114772	0.0192807						0.29269	0.0214188					0.0023273
6	7.07/21.308	6.15/16.59	11	78	67	95	Superoxide dismutase [Mn], mitochondrial	gi|477512799	Fusarium oxysporum f. sp. cubense race 1	SP secretory pathway	COG0605	P Inorganic ion transport and metabolism (ITM)	superoxide metabolic process	None.	metal ion binding; superoxide dismutase activity		0.2349	0.0194031						0.560717	0.0806723					0.0130752
7	5.77/44.835	5.8/48.32	18	72	56	90	Phosphoglycerate kinase	gi|475667960	Fusarium oxysporum f. sp. cubense race 4	_ any other location	COG0126	G Carbohydrate transport and metabolism (CTM)	glycolysis	None.	phosphoglycerate kinase activity		0.163863	0.0108903						0.0606345	0.0085423					0.0129614
8	5.77/44.513	5.92/45.62	16	65	55	90	S-adenosylmethionine synthase	gi|475664008	Fusarium oxysporum f. sp. cubense race 4	* don't know location	COG0499	H Coenzyme metabolism (COM)	one-carbon metabolic process (OCMP)	None.	adenosylhomocysteinase activity		0.190741	0.0246398						0.0708114	0.0131924					0.00771346
9	5.44/39747	5.74/36.24	17	49	51	170	Fructose-bisphosphate aldolase	gi|475673861	Fusarium oxysporum f. sp. cubense race 4	_ any other location	COG0191	G Carbohydrate transport and metabolism (CTM)	carbohydrate metabolic process	None.	aldehyde-lyase activity; zinc ion binding		0.30276	0.0231789						0.115698	0.0200084					0.0251588
10	5.86/25.414	6.17/20.32	15	71	71	122	mitochondrial peroxiredoxin PRX1	gi|342888261	Fusarium oxysporum Fo5176	* don't know location	COG0450	O Posttranslational modification, protein turnover, chaperones (PTM)	antioxidant activity; peroxiredoxin activity	None.	None.		0.384762	0.00535691						0.135562	0.0197767					0.0043767
11	5.77/44.513	6.05/41.25	14	49	48	130	S-adenosylmethionine synthetase	gi|475664008	Fusarium oxysporum f. sp. cubense race 4	_ any other location	COG0192	H Coenzyme metabolism (COM)	S-adenosylmethionine biosynthetic process (MEBP); one-carbon metabolic process (OCMP)	None.	ATP binding; metal ion binding; methionine adenosyltransferase activity		0.25068	0.0155965						0.0695172	0.00376277					0.00184133
12	6.25/34.198	6.73/35.32	11	69	29	83	Beta-hexosaminidase subunit A1	gi|477513214	Fusarium oxysporum f. sp. cubense race 1	* don't know location	COG3525	G Carbohydrate transport and metabolism (CTM)	carbohydrate metabolic process	None.	beta-N-acetylhexosaminidase activity; cation binding		0.403787	0.00762104						0.116909	0.0228274					0.00324632
13	5.77/44.835	5.92/44.42	16	111	48	76	phosphoglycerate kinase	gi|475667960	Fusarium oxysporum f. sp. cubense race 4	_ any other location	COG0126	G Carbohydrate transport and metabolism (CTM)	glycolysis	None.	phosphoglycerate kinase activity		0.276382	0.0283265						0.0725508	0.00428763					0.00679492
14	6.25/34.198	6.5/26.32	10	68	26	80	beta-hexosaminidase	gi|477513214	Fusarium oxysporum f. sp. cubense race 1	_ any other location	COG0724	K Transcription,translation, ribosomal structure and biogenesis (TRR)	nucleic acid binding; nucleotide binding	None.	None.		0.463084	0.0347764						#DIV/0!	#DIV/0!					0.00187459
15	7.07/21.308	6.7/17.21	12	53	51	106	Superoxide dismutase [Mn], mitochondrial	gi|477512799	Fusarium oxysporum f. sp. cubense race 1	SP secretory pathway	COG0605	P Inorganic ion transport and metabolism (ITM)	superoxide metabolic process	None.	metal ion binding; superoxide dismutase activity		#DIV/0!	#DIV/0!						0.475078	0.0375455					0.00207545
16	5.10/43.237	5.32/50.24	10	60	31	78	lactonohydrolase	gi|3810873	Fusarium oxysporum f. sp. cubense race 1	_ any other location	COG3386	G Carbohydrate transport and metabolism (CTM)		None.	hydrolase activity		#DIV/0!	#DIV/0!						0.24419	0.0253292					0.00356729
17	6.04/59.955	6.20/62.34	21	70	41	135	serine carboxypeptidase S28	gi|342878892	Fusarium oxysporum Fo5176	* don't know location	NO related COG (NO)	O Posttranslational modification, protein turnover, chaperones (PTM)	proteolysis	None.	serine-type peptidase activity		#DIV/0!	#DIV/0!						0.231446	0.0490952					0.0146696
18	5.89/47.110	6.50/44.35	13	52	42	88	O-acetylhomoserine (thiol)-lyase-like protein	gi|475675629	Fusarium oxysporum f. sp. cubense race 4	_ any other location	COG2873	E Amino acid transport and metabolism (ATM)	cellular amino acid metabolic process (CAMP)	None.	pyridoxal phosphate binding; transferase activity, transferring alkyl or aryl (other than methyl) groups		#DIV/0!	#DIV/0!						0.156113	0.00679269					0.000630482
19	6.24/38.547	6.14/38.14	12	38	50	104	homoserine dehydrogenase	gi|477517374	Fusarium oxysporum f. sp. cubense race 1	* don't know location	COG0460	E Amino acid transport and metabolism (ATM)	isoleucine biosynthetic process; methionine biosynthetic process (MEBP); threonine biosynthetic process	None.	NADP binding; homoserine dehydrogenase activity		#DIV/0!	#DIV/0!						0.133035	0.0232135					0.00999724
20	6.06/51.031	6.64/53.41	19	76	67	121	glutathione reductase	gi|475671099	Fusarium oxysporum f. sp. cubense race 4	_ any other location	COG1249	C Energy production and conversion (EPC)	cell redox homeostasis; glutathione metabolic process	cytoplasm	NADP binding; flavin adenine dinucleotide binding; glutathione-disulfide reductase activity		0.103526	0.018254						0.5402	0.0355098					0.00601588
21	5.00/70.951	5.04/73.21	23	70	443	142	Hsp 70 kda	gi|475663822	Fusarium oxysporum f. sp. cubense race 4	_ any other location	COG0443	O Posttranslational modification, protein turnover, chaperones (PTM)		None.	ATP binding		0.102059	0.00487409						0.402059	0.0287409					0.000759396
22	5.06/47.469	5.20/48.35	22	77	57	129	Enolase	gi|475668982	Fusarium oxysporum f. sp. cubense race 4	* don't know location	COG0148	G Carbohydrate transport and metabolism (CTM)	glycolysis	phosphopyruvate hydratase complex	magnesium ion binding; phosphopyruvate hydratase activity				0.103966	0.00906154						0.530634	0.0344931				0.0019449
23	4.66/42.978	4.45/44.65	6		(10)	(218)	vacuolar protease A	gi|342882947	Fusarium oxysporum Fo5176	SP secretory pathway	COG0443	O Posttranslational modification, protein turnover, chaperones (PTM)	proteolysis	None.	aspartic-type endopeptidase activity				0.120761	0.00502486						0.493205	0.00804555				2.74292e-05
24	4.66/42.978	4.38/44.65	9	39	21	95	vacuolar protease A	gi|342882947	Fusarium oxysporum Fo5176	SP secretory pathway	COG0443	O Posttranslational modification, protein turnover, chaperones (PTM)	proteolysis	None.	aspartic-type endopeptidase activity				0.208145	0.0362083						0.645996	0.0574235				0.00361028
25	5.91/37.413	6.1/36.45	20	75	59	137	NADP-dependent glycerol dehydrogenase	gi|342888721	Fusarium oxysporum Fo5176	* don't know location	COG0656	R General function prediction only		None.	None.				0.191863	0.0200572						0.431344	0.0295516				0.0139541
26	5.53/55.346	5.15/22.32	2		(2)	(92)	peptidase C1-like family protein	gi|46128717	Fusarium graminearum PH-1	_ any other location	COG3579	E Amino acid transport and metabolism (ATM)		None.	None.				0.1046	0.0191726						0.284583	0.0625647				0.0475265
27	5.91/37.413	6.21/36.45	23	47	61	208	NADP-dependent glycerol dehydrogenase	gi|342888721	Fusarium oxysporum Fo5176	* don't know location	COG0656	R General function prediction only		None.	None.				0.504665	0.0319503						1.24691	0.0661502				0.00178705
28	7.07/21.308	6.41/22.34	10	59	55	122	Superoxide dismutase [Mn], mitochondrial	gi|477512799	Fusarium oxysporum f. sp. cubense race 1	SP secretory pathway	COG0605	P Inorganic ion transport and metabolism (ITM)	superoxide metabolic process	None.	metal ion binding; superoxide dismutase activity				0.308733	0.0172108						0.700193	0.0177379				1.25351e-05
29	4.66/42.978	4.28/44.65	8	49	19	84	vacuolar protease A	gi|342882947	Fusarium oxysporum Fo5176	SP secretory pathway	COG0443	O Posttranslational modification, protein turnover, chaperones (PTM)	proteolysis	None.	aspartic-type endopeptidase activity				0.195148	0.0299204						0.448282	0.0522427				0.0282643
30	6.08/45.188	5.45/44.32	19	62	53	119	Actin	gi|475667318	Fusarium oxysporum f. sp. cubense race 4	_ any other location	NO related COG (NO)		None.	None.	None.				0.233387	0.0264035						0.103377	0.00809627				0.0114563
31	5.77/44.835	5.80/46.32	21	59	57	159	phosphoglycerate kinase	gi|475667960	Fusarium oxysporum f. sp. cubense race 4	_ any other location	COG0126	G Carbohydrate transport and metabolism	glycolysis	None.	phosphoglycerate kinase activity				0.35379	0.0494011						0.156022	0.0176561				0.00983595
32	5.64/46.170	5.90/48.54	19	72	51	123	elongation factor 1-gamma	gi|475667235	Fusarium oxysporum f. sp. cubense race 4	* don't know location	COG0625	O Posttranslational modification, protein turnover, chaperones (PTM)		eukaryotic translation elongation factor 1 complex	translation elongation factor activity				0.218559	0.0161861						0.0923453	0.00617767				0.00903982
33	4.83/59.159	4.72/62.54	22	77	44	132	1,3-beta-glucanosyltransferase	gi|475668458	Fusarium oxysporum f. sp. cubense race 4	* don't know location	COG3250	G Carbohydrate transport and metabolism	carbohydrate metabolic process	None.	catalytic activity; cation binding				0.469527	0.0315654						0.165893	0.0255218				0.00444216
34	4.87/59.071	4.80/60.34	19	79	42	92	1,3-beta-glucanosyltransferase	gi|475668458	Fusarium oxysporum f. sp. cubense race 4	* don't know location	COG3250	G Carbohydrate transport and metabolism	carbohydrate metabolic process	None.	catalytic activity; cation binding				0.374823	0.0645755						0.102401	0.0151523				0.026835
35	6.25/34.198	6.8/37.65	1		(4)	(93)	Beta-hexosaminidase subunit A1	gi|477513214	Fusarium oxysporum f. sp. cubense race 1	* don't know location	COG3525	G Carbohydrate transport and metabolism	carbohydrate metabolic process	None.	beta-N-acetylhexosaminidase activity; cation binding				0.467196	0.0139216						0.143482	0.0151267				0.0024314
36	5.77/44.835	5.92/47.35	20	56	55	162	phosphoglycerate kinase	gi|475667960	Fusarium oxysporum f. sp. cubense race 4	_ any other location	COG0126	G Carbohydrate transport and metabolism	glycolysis	None.	phosphoglycerate kinase activity				0.898927	0.0515608						0.236622	0.0258181				0.000707216
37	5.57/49.506	5.74/46.24	29	85	57	191	adenosylhomocysteinase	gi|342873590	Fusarium oxysporum Fo5176	* don't know location	COG0499	H Coenzyme metabolism (COM)	one-carbon metabolic process (OCMP)	None.	adenosylhomocysteinase activity				0.241169	0.0358652						0.0597988	0.00627659				0.0156247
38	5.27/55.197	6.7/20.31	30	68	71	206	ATP synthase subunit beta, mitochondrial	gi|475664589	Fusarium oxysporum f. sp. cubense race 4	MD mitochondria	COG0055	C Energy production and conversion (EPC)	ATP hydrolysis coupled proton transport; ATP synthesis coupled proton transport	proton-transporting ATP synthase complex, catalytic core F(1)	ATP binding; hydrogen ion transporting ATP synthase activity, rotational mechanism; hydrogen-exporting ATPase activity, phosphorylative mechanism; proton-transporting ATPase activity, rotational mechanism				0.324232	0.0174561						#DIV/0!	#DIV/0!				0.000964782
39	5.69/67.814	6.2/73.52	17	46	24	90	l-amino acid oxidase	gi|477517233	Fusarium oxysporum f. sp. cubense race 1	SP secretory pathway	COG1231	E Amino acid transport and metabolism (ATM)		None.	oxidoreductase activity				#DIV/0!	#DIV/0!						0.474531	0.0516083				0.00391948
40	5.27/55.197	4.76/54.31	24	84	64	128	ATP synthase subunit beta, mitochondrial	gi|475664589	Fusarium oxysporum f. sp. cubense race 4	MD mitochondria	COG0055	C Energy production and conversion (EPC)	ATP hydrolysis coupled proton transport; ATP synthesis coupled proton transport	proton-transporting ATP synthase complex, catalytic core F(1)	ATP binding; hydrogen ion transporting ATP synthase activity, rotational mechanism; hydrogen-exporting ATPase activity, phosphorylative mechanism; proton-transporting ATPase activity, rotational mechanism				0.159835	0.0588008						#DIV/0!	#DIV/0!				0.0422728
41	6.67/42.354	6.7/46.32	14	58	43	88	carboxy-cis,cis-muconate cyclase	gi|342888171	Fusarium oxysporum Fo5176	SP secretory pathway	COG2706	G Carbohydrate transport and metabolism		None.	None.				0.194602	0.047538						#DIV/0!	#DIV/0!				0.0193169
42	5.01/83.037	4.6/84.32	18	65	29	80	Alpha-galactosidase 2	gi|475672613	Fusarium oxysporum f. sp. cubense race 4	SP secretory pathway	COG3345	G Carbohydrate transport and metabolism	carbohydrate metabolic process	None.	alpha-galactosidase activity				0.123257	0.0192381						#DIV/0!	#DIV/0!				0.00550444
43	5.01/83.037	4.80/84.32	24	79	36	113	Alpha-galactosidase 2	gi|475672613	Fusarium oxysporum f. sp. cubense race 4	SP secretory pathway	COG3345	G Carbohydrate transport and metabolism	carbohydrate metabolic process	None.	alpha-galactosidase activity				#DIV/0!	#DIV/0!						0.183605	0.0340525				0.0276951
44	5.54/21.740	5.60/18.65	5		(18)	(163)	quinone oxidoreductase	gi|342878413	Fusarium oxysporum Fo5176	_ any other location	COG0655	R General function prediction only	negative regulation of transcription, DNA-dependent	None.	FMN binding; oxidoreductase activity				#DIV/0!	#DIV/0!						0.161987	0.0321367				0.012867
45	6.29/42.009	6.8/39.35	21	81	60	148	protein disulfide-isomerase tigA precursor	gi|342876003	Fusarium oxysporum Fo5176	SP secretory pathway	COG0526	O Posttranslational modification, protein turnover, chaperones (PTM)	cell redox homeostasis; glycerol ether metabolic process	endoplasmic reticulum	electron carrier activity; isomerase activity; protein disulfide oxidoreductase activity				0.095184	0.0103756						#DIV/0!	#DIV/0!				0.0039374
46	5.27/55.197	4.95/54.31	28	71	68	168	ATP synthase subunit beta, mitochondrial	gi|475664589	Fusarium oxysporum f. sp. cubense race 4	MD mitochondria	COG0055	C Energy production and conversion (EPC)	ATP hydrolysis coupled proton transport; ATP synthesis coupled proton transport	proton-transporting ATP synthase complex, catalytic core F(1)	ATP binding; hydrogen ion transporting ATP synthase activity, rotational mechanism; hydrogen-exporting ATPase activity, phosphorylative mechanism; proton-transporting ATPase activity, rotational mechanism				0.120923	0.0238022						#DIV/0!	#DIV/0!				0.0126701
47	5.71/8.152	6.3/9.65	7	61	84	81	ubiquitin	gi|170098594	Laccaria bicolor S238N-H82	_ any other location	NO related COG (NO)	O Posttranslational modification, protein turnover, chaperones		None.	None.							0.552722	0.0545709					#DIV/0!	#DIV/0!			0.00323353
48	4.61/13.980	4.50/14.4	2		(12)	(166)	nuclear transport factor 2	gi|342873137	Verticillium dahliae VdLs.17	_ any other location	NO related COG (NO)	transport	transport	intracellular	None.							0.291235	0.0268046					#DIV/0!	#DIV/0!			0.00281173
49	5.27/55.197	4.75/26.54	2		(5)	(117)	ATP synthase subunit beta, mitochondrial	gi|475664589	Fusarium oxysporum f. sp. cubense race 4	MD mitochondria	COG0055	C Energy production and conversion	ATP hydrolysis coupled proton transport; ATP synthesis coupled proton transport	proton-transporting ATP synthase complex, catalytic core F(1)	ATP binding; hydrogen ion transporting ATP synthase activity, rotational mechanism; hydrogen-exporting ATPase activity, phosphorylative mechanism; proton-transporting ATPase activity, rotational mechanism							0.226295	0.0333464					#DIV/0!	#DIV/0!			0.0071605
50	5.06/47.469	4.80/47.65	17	63	38	80	Enolase	gi|475668982	Fusarium oxysporum f. sp. cubense race 4	* don't know location	COG0148	G Carbohydrate transport and metabolism	glycolysis	phosphopyruvate hydratase complex	magnesium ion binding; phosphopyruvate hydratase activity							0.232694	0.0222189					#DIV/0!	#DIV/0!			0.00302536
51	5.22/66.059	5.5/77.32	24	51	48	216	Chitooligosaccharidolytic beta-N-acetylglucosaminidase	gi|477507289	Fusarium oxysporum f. sp. cubense race 1	SP secretory pathway	COG3525	G Carbohydrate transport and metabolism	carbohydrate metabolic process	None.	beta-N-acetylhexosaminidase activity; cation binding							0.208406	0.0379625					#DIV/0!	#DIV/0!			0.0453725
52	5.78/36.989	6.6/50.32	18	61	54	136	2-nitropropane dioxygenase	gi|342879444	Fusarium oxysporum Fo5176	* don't know location	COG2070	R General function prediction only		None.	nitronate monooxygenase activity							0.213773	0.0165422					#DIV/0!	#DIV/0!			0.00199003
53	4.83/59.159	5.12/70.21	15	62	29	76	1,3-beta-glucanosyltransferase	gi|475668458	Fusarium oxysporum f. sp. cubense race 4	* don't know location	COG3250	G Carbohydrate transport and metabolism	carbohydrate metabolic process	None.	catalytic activity; cation binding							0.131435	0.0214703					#DIV/0!	#DIV/0!			0.00877777
54	5.03/70.786	4.90/48.65	3		(5)	(83)	70 kDa heat shock protein	gi|607818	Neurospora crassa	_ any other location	COG0443	O Posttranslational modification, protein turnover, chaperones		None.	None.							0.151687	0.0688854					#DIV/0!	#DIV/0!			0.0623808
55	4.84/18.809	4.9/22.65	16	86	69	109	actin lateral binding protein(Tropomyosin)	gi|342881318	Fusarium oxysporum Fo5176	_ any other location	COG0419	L DNA replication, recombination and repair		None.	None.							0.131319	0.0142085					#DIV/0!	#DIV/0!			0.00387958
56	5.14/23.268	4.96/23.45	4		(14)	(127)	Peroxiredoxin-1	gi|475674506	Fusarium oxysporum f. sp. cubense race 4	* don't know location	COG0450	O Posttranslational modification, protein turnover, chaperones		None.	antioxidant activity; peroxiredoxin activity							0.106342	0.0189148					#DIV/0!	#DIV/0!			0.0103818
57	10.69/17.921	5.10/54.35	9	66	51	79	hypothetical protein CTHT_0057040	gi|340924179	Chaetomium thermophilum var.	_ any other location	NO related COG (NO)		None.	None.	None.							0.0369163	0.00520588					0.469957	0.0494154			0.00647911
58	5.13/82.979	4.7/84.32	15	50	27	77	Alpha-galactosidase 2	gi|477514377	Fusarium oxysporum f. sp. cubense race 1	SP secretory pathway	COG3345	G Carbohydrate transport and metabolism	carbohydrate metabolic process	None.	alpha-galactosidase activity									#DIV/0!	#DIV/0!	0.246995	0.0872093	0.068467	0.00434331		0.0391326	0.00133871
59	6.71/57.462	7.0/70.30	1		(2)	(62)	Carboxypeptidase cpdS	gi|475664853	Fusarium oxysporum f. sp. cubense race 4	_ any other location	NO related COG (NO)		None.	None.	None.							#DIV/0!	#DIV/0!					0.238903	0.0341244			0.00673232
60	6.31/47.886	6.8/62.34	16	66	36	93	Chitinase 1	gi|475673339	Fusarium oxysporum f. sp. cubense race 4	SP secretory pathway	COG3325	G Carbohydrate transport and metabolism	chitin catabolic process (CHIC)	None.	cation binding; chitin binding; chitinase activity							#DIV/0!	#DIV/0!					0.203808	0.0221856			0.00392657
61	5.61/41.333	4.8/77.35	10	42	34	81	hypothetical protein	gi|171680085	Podospora anserina S mat+	* don't know location	NO related COG (NO)		None.	None.	hydrolase activity		0.213265	0.0225623	0.072744	0.00635452		0.143333	0.0315717							0.00012156	0.0234288	0.000483865
62	5.20/71.355	5.5/73.21	9	24	27	83	GMC oxidoreductase, predicted	gi|283806340	Fusarium oxysporum	SP secretory pathway	COG2303	N Cell motility and secretion	alcohol metabolic process	None.	choline dehydrogenase activity; flavin adenine dinucleotide binding							0.0484427	0.016					0.114671	0.018826			0.00886505
63	5.89/47.110	6.54/58.65	15	35	57	134	O-acetylhomoserine (thiol)-lyase	gi|475675629	Fusarium oxysporum f. sp. cubense race 4	_ any other location	COG2873	E Amino acid transport and metabolism (ATM)	cellular amino acid metabolic process (CAMP)	None.	pyridoxal phosphate binding; transferase activity, transferring alkyl or aryl (other than methyl) groups							0.0878443	0.0147322					0.326614	0.0625728			0.00358555
64	5.10/43.237	5.3/65.65	11	58	31	75	lactonohydrolase	gi|3810873	Fusarium oxysporum	_ any other location	COG3386	G Carbohydrate transport and metabolism		None.	hydrolase activity							0.0969825	0.0132237					0.373822	0.0257935			0.000181597
65	5.98/73.292	6.5/85.32	19	51	39	126	Catalase-peroxidase	gi|475671755	Fusarium oxysporum f. sp. cubense race 4	_ any other location	COG0376	P Inorganic ion transport and metabolism	response to oxidative stress	None.	catalase activity; heme binding							0.0825653	0.0181594					0.199959	0.00135009			0.00727857
66	4.98/44.984	5.2/57.53	21	68	55	119	DEAD/DEAH box helicase	gi|342890194	Fusarium oxysporum Fo5176	_ any other location	COG0513	L DNA replication, recombination and repair		None.	ATP binding; ATP-dependent helicase activity; nucleic acid binding							0.153085	0.0278281					0.0732888	0.00577575			0.000307298
67	10.12/23.02	4.7/18.32	9	80	38	80	hypothetical protein CPAR2_601850	gi|354543047	Candida parapsilosis	_ any other location	COG1804	C Energy production and conversion		None.	transferase activity							0.377948	0.0320814					0.174731	0.0255343			0.00179101
68	4.83/59.159	4.9/67.21	26	86	52	144	1,3-beta-glucanosyltransferase	gi|475668458	Fusarium oxysporum f. sp. cubense race 4	* don't know location	COG3250	G Carbohydrate transport and metabolism	carbohydrate metabolic process	None.	catalytic activity; cation binding							0.194742	0.0126697					0.0671277	0.00616031			0.000880667
69	5.21/12.426	5.3/14.3	8	61	70	91	phosphoglycerate mutase family protein, putative	gi|342872822	Fusarium oxysporum Fo5176	_ any other location	NO related COG		None.	None.	None.							0.532772	0.106231					0.129916	0.0277437			0.0194003
70	5.00/71.132	6.1/83.21	25	46	53	217	Hsp 70 kda	gi|477507989	Fusarium oxysporum f. sp. cubense race 1	_ any other location	COG0443	O Posttranslational modification, protein turnover, chaperones		None.	ATP binding		0.222865	0.0321941	0.0917177	0.0125426		#DIV/0!	#DIV/0!							0.00688408	0.0299539
71	4.85/79.285	5.0/70.32	26	67	41	174	hsp 90	gi|342889878	Fusarium oxysporum Fo5176	_ any other location	COG0326	O Posttranslational modification, protein turnover, chaperones	protein folding; response to stress	None.	ATP binding; unfolded protein binding		0.239747	0.0291432	0.198763	0.0280138		0.100632	0.0152664							0.00488935	0.00655643	0.00758427
72	6.15/91.386	4.8/84.32	17	91	25	81	tRNA ligase	gi|320580493	Ogataea parapolymorpha DL-1	* don't know location	NO related COG		None.	None.	None.		0.132651	0.0268591	0.122744	0.00750231		0.0606283	0.00377053							0.0133921	0.00124296	0.00128675
73	5.00/71.132	5.0/70.32	21	61	26	117	Hsp 70 kda	gi|477507989	Fusarium oxysporum f. sp. cubense race 1	_ any other location	COG0443	O Posttranslational modification, protein turnover, chaperones		None.	ATP binding		0.132521	0.0206183	#DIV/0!	#DIV/0!		0.116143	0.00602483							0.00797248		0.00089577
74	4.85/79.285	5.0/78.65	19	59	34	110	hsp 90	gi|342889878	Fusarium oxysporum Fo5176	_ any other location	COG0326	O Posttranslational modification, protein turnover, chaperones	protein folding; response to stress	None.	ATP binding; unfolded protein binding		0.0992923	0.00816543	0.113642	0.0257716		0.0473557	0.0146814							0.00224667	0.0167144	0.0305767
75	6.43/19.411	4.55/84.32	10	59	60	98	ATP synthase D chain, mitochondrial	gi|342876053	Fusarium oxysporum Fo5176	* don't know location	NO related COG	C Energy production and conversion	ATP synthesis coupled proton transport	mitochondrial proton-transporting ATP synthase complex, coupling factor F(o)	hydrogen ion transmembrane transporter activity		0.066551	0.0123563	#DIV/0!	#DIV/0!		0.138135	0.0142323							0.0135639		0.00351988
76	4.67/70.452	4.67/77.35	15	57	25	85	Phospholipase B	gi|342872804	Fusarium oxysporum Fo5176	SP secretory pathway	COG3325	G Carbohydrate transport and metabolism	phospholipid catabolic process (PHOC)	None.	phospholipase activity		#DIV/0!	#DIV/0!	0.28498	0.0481256		0.130583	0.0269057								0.0260456	0.0138577
77	4.67/70.452	4.75/77.35	4		(8)	(253)	Phospholipase B	gi|342872804	Fusarium oxysporum Fo5176	SP secretory pathway	COG3325	G Carbohydrate transport and metabolism	phospholipid catabolic process (PHOC)	None.	phospholipase activity		#DIV/0!	#DIV/0!	0.285967	0.0182142		0.292673	0.0525643								0.0264177	0.0105817
78	4.67/70.452	4.50/77.35	2		(2)	(80)	Phospholipase B	gi|342872804	Fusarium oxysporum Fo5176	SP secretory pathway	COG3325	G Carbohydrate transport and metabolism	phospholipid catabolic process (PHOC)	None.	phospholipase activity		#DIV/0!	#DIV/0!	0.189869	0.0254405		0.108211	0.0289331								0.0262935	0.0230107
79	6.31/47886	6.9/55.32	18	55	39	101	Chitinase 1	gi|475673339	Fusarium oxysporum f. sp. cubense race 4	SP secretory pathway	COG3325	G Carbohydrate transport and metabolism	chitin catabolic process (CHIC)	None.	cation binding; chitin binding; chitinase activity									0.495044	0.0320373	#DIV/0!	#DIV/0!	0.48167	0.103742	0.00139314		0.0260743
80	5.01/83.037	5.1/84.32	35	67	47	211	Alpha-galactosidase 2	gi|475672613	Fusarium oxysporum f. sp. cubense race 4	SP secretory pathway	COG3345	G Carbohydrate transport and metabolism	carbohydrate metabolic process	None.	alpha-galactosidase activity									0.429614	0.0174806	0.755034	0.119665	0.254549	0.0831561	0.000551414	0.0218717	0.0337809
81	6.86/63.645	6.5/64.32	18	64	39	112	Amidase Family Protein	gi|475668007	Fusarium oxysporum f. sp. cubense race 4	SP secretory pathway	COG0154	K Transcription,translation, ribosomal structure and biogenesis (TRR)		None.	carbon-nitrogen ligase activity, with glutamine as amido-N-donor									0.345145	0.0232585	#DIV/0!	#DIV/0!	0.260102	0.0438963	0.00151027		0.00936088
82	5.69/67.814	6.5/80.65	23	83	35	98	l-amino acid oxidase	gi|477517233	Fusarium oxysporum f. sp. cubense race 1	SP secretory pathway	COG1231	E Amino acid transport and metabolism (ATM)		None.	oxidoreductase activity									0.266947	0.0470957	0.374154	0.0206852	0.416825	0.0519251	0.0102163	0.0329748	0.00513301
83	5.01/83.037	5.1/84.32	27	62	35	150	Alpha-galactosidase 2	gi|475672613	Fusarium oxysporum f. sp. cubense race 4	SP secretory pathway	COG3345	G Carbohydrate transport and metabolism	carbohydrate metabolic process	None.	alpha-galactosidase activity									0.270099	0.0246127	0.507692	0.175358	0.135326	0.0409063	0.00275647	0.0375422	0.0291333
84	5.69/67.814	6.20/80.65	19	60	25	82	l-amino acid oxidase	gi|477517233	Fusarium oxysporum f. sp. cubense race 1	SP secretory pathway	COG1231	E Amino acid transport and metabolism (ATM)		None.	oxidoreductase activity									0.129662	0.0330195	0.322522	0.0172533	0.358035	0.0674388	0.0209402	0.0283602	0.0116205
85	5.94/64.882	5.45/68.32	14	58	29	78	Carboxypeptidase cpdS	gi|475670597	Fusarium oxysporum f. sp. cubense race 4	SP secretory pathway	NO related COG	O Posttranslational modification, protein turnover, chaperones	proteolysis	None.	serine-type carboxypeptidase activity									0.0415547	0.00351405	#DIV/0!	#DIV/0!	0.177725	0.0261328	0.00237523		0.00713001
86	6.57/85.233	6.8/78.32	33	64	42	216	Catalase-peroxidase 2	gi|475672437	Fusarium oxysporum f. sp. cubense race 4	SP secretory pathway	COG0376	P Inorganic ion transport and metabolism	response to oxidative stress	None.	catalase activity; heme binding									#DIV/0!	#DIV/0!	0.425756	0.107753	0.308359	0.0284		0.0206904	0.00281557
87	6.57/85.233	6.7/78.32	37	84	41	219	Catalase-peroxidase 2	gi|475672437	Fusarium oxysporum f. sp. cubense race 4	SP secretory pathway	COG0376	P Inorganic ion transport and metabolism	response to oxidative stress	None.	catalase activity; heme binding									#DIV/0!	#DIV/0!	0.291955	0.107789	0.186592	0.0228779		0.10468	0.00497363
88	6.57/85.233	6.9/78.32	39	92	49	249	Catalase-peroxidase 2	gi|475672437	Fusarium oxysporum f. sp. cubense race 4	SP secretory pathway	COG0376	P Inorganic ion transport and metabolism	response to oxidative stress	None.	catalase activity; heme binding									#DIV/0!	#DIV/0!	0.29899	0.0586322	0.561021	0.0666006		0.108738	0.00466477
89	6.57/85.233	6.79/78.32	39	61	48	314	Catalase-peroxidase 2	gi|475672437	Fusarium oxysporum f. sp. cubense race 4	SP secretory pathway	COG0376	P Inorganic ion transport and metabolism	response to oxidative stress	None.	catalase activity; heme binding									#DIV/0!	#DIV/0!	0.354314	0.0593209	0.224133	0.0337509		0.00921475	0.00747389
90	6.57/85.233	6.71/78.32	33	61	42	236	Catalase-peroxidase 2	gi|475672437	Fusarium oxysporum f. sp. cubense race 4	SP secretory pathway	COG0376	P Inorganic ion transport and metabolism	response to oxidative stress	None.	catalase activity; heme binding									#DIV/0!	#DIV/0!	0.240474	0.0504148	0.290623	0.0392168		0.0572105	0.00601494
91	5.69/67.814	6.14/80.65	19	64	26	86	l-amino acid oxidase	gi|477517233	Fusarium oxysporum f. sp. cubense race 1	SP secretory pathway	COG1231	E Amino acid transport and metabolism (ATM)		None.	oxidoreductase activity									#DIV/0!	#DIV/0!	0.181916	0.0169237	0.236604	0.0804301		0.114525	0.036427
92	6.57/85.233	6.69/78.32	41	87	49	250	Catalase-peroxidase 2	gi|475672437	Fusarium oxysporum f. sp. cubense race 4	SP secretory pathway	COG0376	P Inorganic ion transport and metabolism	response to oxidative stress	None.	catalase activity; heme binding									#DIV/0!	#DIV/0!	0.242626	0.0307596	0.203525	0.063579		0.021974	0.0310233
93	5.58/66.173	6.3/80.65	18	69	27	81	l-amino acid oxidase	gi|342871725	Fusarium oxysporum Fo5176	SP secretory pathway	COG1231	E Amino acid transport and metabolism (ATM)		None.	oxidoreductase activity									#DIV/0!	#DIV/0!	0.171903	0.016258	0.20416	0.0120624		0.0414491	0.00116158
94	4.93/80.088	4.74/24.23	13	52	26	88	heat shock protein 90	gi|322700250	Metarhizium acridum CQMa 102	_ any other location	COG0326	O Posttranslational modification, protein turnover, chaperones	protein folding; response to stress	None.	ATP binding; unfolded protein binding		0.235627	0.022422						0.0713	0.01272					0.00253116
95	6.62/50.452	6.06/50.54	17	72	38	110	hypothetical protein FOC4_g10007540	gi|475667056	Fusarium oxysporum f. sp. cubense race 4	SP secretory pathway	NO related COG		None.	None.	None.				0.06827	0.012654						0.2839	0.012764				0.0120199
96	5.61/29.673	5.95/31.32	3		(13)	(185)	Ribonuclease Trv	gi|475671883	Fusarium oxysporum f. sp. cubense race 4	SP secretory pathway	NO related COG		None.	None.	None.				0.12132	0.021023						0.25726	0.0232653				0.0100165
97	4.87/30.058	4.85/34.14	13	60	61	92	14-3-3 protein like protein	gi|477507337	Fusarium oxysporum f. sp. cubense race 1	_ any other location	NO related COG		None.	None.	None.				0.23219	0.012212						0.08545	0.011873				0.0107218
98	6.25/34.198	6.7/37.65	12	64	31	83	Beta-hexosaminidase subunit A1	gi|477513214	Fusarium oxysporum f. sp. cubense race 1	* don't know location	COG3525	G Carbohydrate transport and metabolism	carbohydrate metabolic process	None.	beta-N-acetylhexosaminidase activity; cation binding				0.50209	0.025103						0.09522	0.01042				0.00078557
99	4.95/33.685	4.62/35.43	10	60	46	83	Glucose-6-phosphate 1-epimerase	gi|475666766	Fusarium oxysporum f. sp. cubense race 4	* don't know location	COG3345	G Carbohydrate transport and metabolism	None.	None.	None.									#DIV/0!	#DIV/0!	0.06276	0.010863				0.0180351
	Abbreviations
	The abbreviations for COG were: Energy production and conversion (EPC); Amino acid transport and metabolism (ATM); Carbohydrate transport and metabolism (CTM); Coenzyme metabolism (COM); Transcription,translation, ribosomal structure and biogenesis (TRR); DNA replication, recombination and repair (DRR); Cell motility and secretion (CMS); Posttranslational modification, protein turnover, chaperone…
	The abbreviations for GO-Biological process were: amino acid metabolic process (AAMP); carbohydrate metabolic process (CAMP); chitin catabolic process (CHIC); glutathione metabolic process (GTMP); one-carbon metabolic process (OCMP); phospholipid catabolic process (PHOC); protein folding and response to stress (PFRS); response to oxidative stress (RODS); threonine biosynthetic process (TNBP).
	The abbreviations for GO-M were: endopeptidase activity (EDPA);galactosidase activity (GATA);metal ion binding （MTIB）;nucleotide binding （NUBD）;oxidoreductase activity (OXDA);transferase activity （TRFA）;unfolded protein binding （UFPB）.
	The abbreviations for TargetP sysytem were: MD mitochondria; SP secretory pathway; * don't know location, _ any other location.
