# Supplementary material for: Proteomics of Fusarium oxysporum Race 1 and Race 4 Reveals Enzymes Involved in Carbohydrate Metabolism and Ion Transport That Might Play Important Roles in Banana Fusarium Wilt
Source: PLoS One. 2014 Dec 2;9(12):e113818. doi: 10.1371/journal.pone.0113818 (PMC4252058; doi:10.1371/journal.pone.0113818)
Supplement: Data S4 — Blast2GO analysis results for the identified proteins. (XLS) [file pone.0113818.s004.xls]

## Sheet: Blast2Go
Seq. Name	Seq. Description	Seq. Length	#Hits	min. eValue	mean Similarity	#GOs	GOs	Enzyme Codes	InterProScan
gi|52430041|gb|AAU50673.1|	evolved d-lactonohydrolase	381	20	0	0.88	1	F:hydrolase activity	-	IPR011042; IPR013658; PTHR10907 (PANTHER), PTHR10907:SF25 (PANTHER), SSF63829 (SUPERFAMILY)
gi|46128717|ref|XP_388912.1|	bleomycin hydrolase	492	20	0	0.7835	2	P:proteolysis; F:cysteine-type endopeptidase activity	EC:3.4.22.0	IPR000169; IPR004134; G3DSA:3.90.70.10 (GENE3D), PTHR10363:SF2 (PANTHER), SSF54001 (SUPERFAMILY)
gi|46125915|ref|XP_387511.1|	actin	380	20	0	0.9965	3	C:cytoskeleton; C:cytoplasm; F:ATP binding	-	IPR004000; IPR004001; IPR020902; G3DSA:2.30.36.70 (GENE3D), G3DSA:3.30.420.40 (GENE3D), G3DSA:3.90.640.10 (GENE3D), PTHR11937:SF77 (PANTHER), SSF53067 (SUPERFAMILY)
gi|349735238|gb|AEQ06716.1|	l-carnitine dehydratase bile acid-inducible protein f	366	20	0	0.755	2	F:transferase activity; P:metabolic process	-	IPR003673; IPR023606; seg (SEG)
gi|342890194|gb|EGU89058.1|	atp-dependent rna helicase eif4a	396	20	0	0.98	6	F:ATP-dependent helicase activity; P:mycelium development; F:ATP binding; F:translation initiation factor activity; C:ribosome; P:regulation of translational initiation	-	IPR000629; IPR001650; IPR011545; IPR014001; IPR014014; G3DSA:3.40.50.300 (GENE3D), PTHR24031 (PANTHER), PTHR24031:SF2 (PANTHER), seg (SEG), SSF52540 (SUPERFAMILY)
gi|342889878|gb|EGU88810.1|	heat shock protein 90	700	20	0	0.964	5	P:protein folding; C:cytoplasm; F:unfolded protein binding; F:ATP binding; P:response to stress	-	IPR001404; IPR003594; IPR019805; IPR020568; IPR020575; coil (COIL), seg (SEG), SSF110942 (SUPERFAMILY)
gi|342889166|gb|EGU88333.1|	s-adenosylmethionine synthetase	409	20	0	0.924	9	C:cytoplasm; P:ascospore formation; P:mycelium development; F:methionine adenosyltransferase activity; P:one-carbon metabolic process; F:ATP binding; F:magnesium ion binding; P:pathogenesis; P:methionine metabolic process	EC:2.5.1.6	IPR002133; IPR022628; IPR022629; IPR022630; IPR022631; IPR022636; G3DSA:3.30.300.10 (GENE3D), seg (SEG)
gi|342888721|gb|EGU87947.1|	nadp-dependent glycerol dehydrogenase	332	20	0	0.802	3	F:glycerol dehydrogenase (NADP+) activity; P:oxidation reduction; P:glycerolipid metabolic process	EC:1.1.1.72	IPR001395; IPR018170; IPR020471; IPR023210; PTHR11732:SF34 (PANTHER)
gi|342888479|gb|EGU87770.1|	beta- -glucanosyltransferase	540	20	0	0.803	3	F:transferase activity; P:carbohydrate metabolic process; F:cation binding	-	IPR004886; IPR012946; IPR013781; IPR017853; PTHR10066 (PANTHER), PTHR10066:SF41 (PANTHER), seg (SEG), SignalP-NN(euk) (SIGNALP)
gi|342888261|gb|EGU87626.1|	mitochondrial peroxiredoxin prx1	227	20	3.11767e-167	0.92	4	P:cell redox homeostasis; F:peroxiredoxin activity; F:antioxidant activity; P:oxidation reduction	EC:1.11.1.15	IPR000866; IPR012336; IPR019479; IPR024706; G3DSA:3.30.1020.10 (GENE3D), PTHR10681 (PANTHER), PTHR10681:SF17 (PANTHER)
gi|342888171|gb|EGU87537.1|	carboxy- -muconate cyclase	395	20	0	0.628	2	P:biological_process; C:cellular_component		IPR011048; IPR015943; IPR019405; seg (SEG), SignalP-NN(euk) (SIGNALP)
gi|342886017|gb|EGU85964.1|	glycosyl family	432	20	0	0.694	4	F:hydrolase activity, hydrolyzing O-glycosyl compounds; P:carbohydrate metabolic process; F:binding; P:mycelium development	EC:3.2.1.0	IPR001002; IPR001223; IPR011583; IPR013781; IPR017853; PTHR11177 (PANTHER), PTHR11177:SF16 (PANTHER), SignalP-NN(euk) (SIGNALP)
gi|342885951|gb|EGU85900.1|	superoxide dismutase	244	20	2.71628e-160	0.7765	5	F:metal ion binding; F:superoxide dismutase activity; P:superoxide metabolic process; C:mitochondrion; P:oxidation reduction	EC:1.15.1.1	IPR001189; IPR019831; IPR019832; PTHR11404:SF5 (PANTHER), seg (SEG), SignalP-NN(euk) (SIGNALP)
gi|342885220|gb|EGU85308.1|	beta-n-acetylhexosaminidase	373	20	0	0.554	5	F:beta-N-acetylhexosaminidase activity; F:cation binding; P:globoside metabolic process; P:glycosaminoglycan catabolic process; P:amino sugar metabolic process	EC:3.2.1.52	IPR001540; IPR013781; IPR015883; IPR017853; PTHR22600 (PANTHER), seg (SEG)
gi|342885052|gb|EGU85162.1|	atp synthase subunit beta	514	20	0	0.9415	10	C:proton-transporting ATP synthase complex, catalytic core F(1); P:plasma membrane ATP synthesis coupled proton transport; F:hydrogen-exporting ATPase activity, phosphorylative mechanism; F:hydrogen ion transporting ATP synthase activity, rotational mechanism; P:mycelium development; C:mitochondrial inner membrane; F:ATP binding; F:proton-transporting ATPase activity, rotational mechanism; P:ATP …	EC:3.6.3.6	IPR000194; IPR000793; IPR003593; IPR004100; IPR005722; IPR018118; IPR020003; IPR024034; G3DSA:2.40.10.170 (GENE3D), G3DSA:3.40.50.300 (GENE3D), PTHR15184 (PANTHER), seg (SEG), SSF52540 (SUPERFAMILY)
gi|342884543|gb|EGU84753.1|	enolase	448	20	0	0.9235	10	C:cell surface; C:phosphopyruvate hydratase complex; P:mycelium development; F:phosphopyruvate hydratase activity; F:magnesium ion binding; P:glycolysis; P:tryptophan biosynthetic process; P:gluconeogenesis; P:tyrosine biosynthetic process; P:L-phenylalanine biosynthetic process	EC:4.2.1.11	IPR000941; IPR020809; IPR020810; IPR020811; G3DSA:3.20.20.120 (GENE3D), G3DSA:3.30.390.10 (GENE3D), seg (SEG), SSF51604 (SUPERFAMILY), SSF54826 (SUPERFAMILY)
gi|342882947|gb|EGU83511.1|	vacuolar protease a	396	20	0	0.864	2	F:aspartic-type endopeptidase activity; P:proteolysis	EC:3.4.23.0	IPR001461; IPR001969; IPR009007; IPR021109; PTHR13683:SF75 (PANTHER), seg (SEG), SignalP-NN(euk) (SIGNALP)
gi|342881318|gb|EGU82234.1|	actin lateral binding protein	161	20	1.85483e-80	0.9095	0	-		IPR000533; coil (COIL), G3DSA:1.20.5.340 (GENE3D), PTHR19269 (PANTHER), PTHR19269:SF3 (PANTHER), seg (SEG)
gi|342880157|gb|EGU81339.1|	bifunctional catalase-peroxidase cat2	761	20	0	0.8515	7	P:hydrogen peroxide catabolic process; F:heme binding; F:catalase activity; P:oxidation reduction; P:tryptophan metabolic process; P:peroxidase reaction; P:methane metabolic process	EC:1.11.1.6
gi|342879886|gb|EGU81119.1|	heat shock 70 kda protein	652	20	0	0.9655	2	F:ATP binding; P:response to stress	-	IPR001023; IPR013126; IPR018181; coil (COIL), G3DSA:1.20.1270.10 (GENE3D), G3DSA:2.60.34.10 (GENE3D), G3DSA:3.30.30.30 (GENE3D), G3DSA:3.30.420.40 (GENE3D), G3DSA:3.90.640.10 (GENE3D), seg (SEG), SSF100920 (SUPERFAMILY), SSF100934 (SUPERFAMILY), SSF53067 (SUPERFAMILY)
gi|342879444|gb|EGU80692.1|	2-nitropropane dioxygenase	344	20	0	0.834	8	F:2-nitropropane dioxygenase activity; F:oxidoreductase activity, acting on single donors with incorporation of molecular oxygen, incorporation of two atoms of oxygen; F:enoyl-[acyl-carrier-protein] reductase (NADH) activity; P:oxidation reduction; P:nitrogen compound metabolic process; C:fatty acid synthase complex; P:fatty acid biosynthetic process; P:acyl-carrier-protein biosynthetic process	EC:1.13.12.16; EC:1.13.11.0; EC:1.3.1.9	IPR004136; IPR013785; seg (SEG), SSF51412 (SUPERFAMILY)
gi|342878941|gb|EGU80219.1|	glutathione reductase	469	20	0	0.915	9	C:cytoplasm; F:FAD binding; F:NADP or NADPH binding; P:cell redox homeostasis; F:glutathione-disulfide reductase activity; P:glutathione metabolic process; P:oxidation reduction; P:gluconeogenesis; P:electron transport	EC:1.8.1.7	IPR004099; IPR006322; IPR012999; IPR013027; IPR016156; IPR023753; PR00411 (PRINTS), G3DSA:3.50.50.60 (GENE3D), PTHR22912 (PANTHER), PTHR22912:SF27 (PANTHER), SSF51905 (SUPERFAMILY)
gi|342878892|gb|EGU80177.1|	thymus-specific serine protease	537	20	0	0.7355	2	F:serine-type peptidase activity; P:proteolysis	-	IPR008758; G3DSA:3.40.50.1820 (GENE3D), PTHR11010:SF1 (PANTHER), seg (SEG), SignalP-NN(euk) (SIGNALP), SSF53474 (SUPERFAMILY)
gi|342878413|gb|EGU79756.1|	minor allergen alt a 7	204	20	4.42108e-135	0.8895	3	F:FMN binding; F:oxidoreductase activity; P:oxidation reduction	-	IPR008254; IPR010089; G3DSA:3.40.50.360 (GENE3D), seg (SEG), SSF52218 (SUPERFAMILY)
gi|342878182|gb|EGU79538.1|	o-acetylhomoserine -lyase	423	20	0	0.841	4	F:pyridoxal phosphate binding; P:cellular amino acid metabolic process; F:lyase activity; F:transferase activity, transferring alkyl or aryl (other than methyl) groups	EC:2.5.1.0	IPR000277; IPR006235; IPR015421; IPR015422; IPR015424; seg (SEG)
gi|342877850|gb|EGU79278.1|	amidase family protein	585	20	0	0.827	2	F:hydrolase activity; F:carbon-nitrogen ligase activity, with glutamine as amido-N-donor	EC:6.3.5.0	IPR000120; IPR023631; PTHR11895:SF8 (PANTHER), seg (SEG), SignalP-NN(euk) (SIGNALP)
gi|342877456|gb|EGU78912.1|	peroxiredoxin 1 variant 2	204	20	7.89443e-150	0.854	8	P:hydrogen peroxide catabolic process; P:cell redox homeostasis; F:protein binding; F:thioredoxin peroxidase activity; C:nucleus; C:mitochondrion; P:oxidation reduction; P:peroxidase reaction	-	IPR000866; IPR012336; IPR019479; IPR024706; G3DSA:3.30.1020.10 (GENE3D), PTHR10681 (PANTHER)
gi|342876766|gb|EGU78324.1|	homoserine dehydrogenase	365	20	0	0.9075	9	P:threonine biosynthetic process; F:NADP or NADPH binding; P:methionine biosynthetic process; P:isoleucine biosynthetic process; P:oxidation reduction; F:homoserine dehydrogenase activity; P:glycine metabolic process; P:L-serine metabolic process; P:lysine biosynthetic process	EC:1.1.1.3	IPR001342; IPR005106; IPR016040; IPR019811; IPR022697; G3DSA:3.30.360.10 (GENE3D), PTHR21499 (PANTHER), PTHR21499:SF3 (PANTHER), seg (SEG), SSF51735 (SUPERFAMILY), SSF55347 (SUPERFAMILY)
gi|342876330|gb|EGU77957.1|	phosphoglycerate kinase	428	20	0	0.9265	8	C:cytoplasm; P:mycelium development; F:phosphoglycerate kinase activity; P:phosphorylation; F:ATP binding; P:glycolysis; P:gluconeogenesis; P:carbon utilization	EC:2.7.2.3	IPR001576; IPR015824; IPR015901; IPR015911; seg (SEG)
gi|342876053|gb|EGU77715.1|	atp synthase d mitochondrial	173	20	1.80999e-121	0.916	3	F:hydrogen ion transmembrane transporter activity; C:mitochondrial proton-transporting ATP synthase complex, coupling factor F(o); P:ATP synthesis coupled proton transport	-	IPR008689; coil (COIL), PTHR12700 (PANTHER), PTHR12700:SF1 (PANTHER)
gi|342876003|gb|EGU77668.1|	protein disulfide-isomerase tiga precursor	372	20	0	0.8225	8	C:endoplasmic reticulum lumen; F:electron carrier activity; P:cell redox homeostasis; P:glycerol ether metabolic process; P:response to stress; F:protein disulfide isomerase activity; F:protein disulfide oxidoreductase activity; P:electron transport	EC:5.3.4.1	IPR005746; IPR005788; IPR011679; IPR012336; IPR013766; IPR017937; coil (COIL), PTHR18929 (PANTHER), seg (SEG), SignalP-NN(euk) (SIGNALP)
gi|342874953|gb|EGU76855.1|	carboxypeptidase cpds	576	20	0	0.7475	2	F:serine-type carboxypeptidase activity; P:proteolysis	EC:3.4.16.0	IPR001563; IPR018202; G3DSA:3.40.50.1820 (GENE3D), PTHR11802:SF4 (PANTHER), seg (SEG), SignalP-NN(euk) (SIGNALP), SSF53474 (SUPERFAMILY)
gi|342873590|gb|EGU75754.1|	adenosylhomocysteinase	449	20	0	0.9445	5	F:adenosylhomocysteinase activity; C:cytoplasm; P:one-carbon metabolic process; P:mycelium development; P:methionine metabolic process	EC:3.3.1.1	IPR000043; IPR015878; IPR020082; G3DSA:3.40.50.1480 (GENE3D), seg (SEG), SSF51735 (SUPERFAMILY), SSF52283 (SUPERFAMILY)
gi|342873137|gb|EGU75360.1|	nuclear transport factor 2	125	20	1.45595e-87	0.8435	2	C:intracellular; P:transport	-	IPR002075; IPR018222; G3DSA:3.10.450.50 (GENE3D), PTHR12612 (PANTHER), SSF54427 (SUPERFAMILY)
gi|342872822|gb|EGU75114.1|	1 concanamycin induced protein c	108	20	2.49358e-57	0.764	0	-		IPR022234; coil (COIL), seg (SEG)
gi|342872804|gb|EGU75099.1|	lysophospholipase	648	20	0	0.745	2	F:phospholipase activity; P:phospholipid catabolic process	-	IPR002642; IPR016035; G3DSA:3.40.1090.10 (GENE3D), PTHR10728 (PANTHER), PTHR10728:SF2 (PANTHER), seg (SEG), SignalP-NN(euk) (SIGNALP)
gi|342872424|gb|EGU74794.1|	elongation factor 1-gamma	416	20	0	0.7785	5	F:translation elongation factor activity; C:eukaryotic translation elongation factor 1 complex; F:transferase activity; C:ribosome; P:regulation of translational elongation	-	IPR001662; IPR004045; IPR004046; IPR010987; IPR012336; IPR017933; PTHR11260 (PANTHER), PTHR11260:SF7 (PANTHER), seg (SEG)
gi|342871910|gb|EGU74338.1|	fructose-bisphosphate class ii	340	20	0	0.873	9	P:glycolysis; F:fructose-bisphosphate aldolase activity; F:zinc ion binding; P:fructose metabolic process; P:mannose metabolic process; P:inositol metabolic process; P:gluconeogenesis; P:pentose-phosphate shunt; P:carbon utilization	EC:4.1.2.13	IPR000771; IPR013785; seg (SEG), SSF51569 (SUPERFAMILY)
gi|342871907|gb|EGU74336.1|	alpha-galactosidase	744	20	0	0.8235	6	C:extracellular region; F:alpha-galactosidase activity; P:polysaccharide catabolic process; P:globoside metabolic process; P:galactose metabolic process; P:glycerolipid metabolic process	EC:3.2.1.22	IPR000111; IPR002252; IPR013785; IPR017853; seg (SEG), SignalP-NN(euk) (SIGNALP)
gi|342871725|gb|EGU74199.1|	l-amino acid oxidase	580	20	0	0.8045	12	F:L-amino-acid oxidase activity; P:oxidation reduction; P:tryptophan biosynthetic process; P:alanine metabolic process; P:aspartate metabolic process; P:isoleucine catabolic process; P:leucine catabolic process; P:methionine metabolic process; P:tyrosine biosynthetic process; P:valine catabolic process; P:L-phenylalanine biosynthetic process; P:alkaloid biosynthetic process	EC:1.4.3.2	IPR002937; G3DSA:3.50.50.60 (GENE3D), G3DSA:3.90.660.10 (GENE3D), PTHR10742 (PANTHER), PTHR10742:SF21 (PANTHER), SignalP-NN(euk) (SIGNALP), tmhmm (TMHMM), SSF51905 (SUPERFAMILY), SSF54373 (SUPERFAMILY)
gi|342865956|gb|EGU71957.1|	adenosine kinase	347	20	0	0.91	7	P:purine ribonucleoside salvage; P:mycelium development; F:phosphotransferase activity, alcohol group as acceptor; P:phosphorylation; P:AMP biosynthetic process; F:adenosine kinase activity; P:purine base metabolic process	EC:2.7.1.0; EC:2.7.1.20	IPR001805; IPR002173; IPR011611; G3DSA:3.30.1110.10 (GENE3D), G3DSA:3.40.1190.20 (GENE3D), PTHR10584 (PANTHER), seg (SEG), SSF53613 (SUPERFAMILY)
gi|340924179|gb|EGS19082.1|	hypothetical protein CTHT_0057040 [Chaetomium thermophilum var. thermophilum DSM 1495]	161	8	6.12995e-82	0.725	0	-		coil (COIL), seg (SEG)
gi|334365567|ref|ZP_08514520.1|	s41 family	507	20	0	0.522	2	F:serine-type peptidase activity; P:proteolysis	-	IPR001478; IPR005151; G3DSA:2.30.42.10 (GENE3D), G3DSA:3.90.226.10 (GENE3D), PS51257 (PROFILE), SSF52096 (SUPERFAMILY)
gi|283806340|dbj|BAI66412.1|	choline dehydrogenase	658	20	0	0.7185	3	F:FAD binding; F:oxidoreductase activity, acting on CH-OH group of donors; P:alcohol metabolic process	-	IPR000172; IPR007867; IPR012132; G3DSA:3.30.560.10 (GENE3D), G3DSA:3.50.50.60 (GENE3D), G3DSA:4.10.450.10 (GENE3D), PTHR11552 (PANTHER), PTHR11552:SF31 (PANTHER), SSF51905 (SUPERFAMILY), SSF54373 (SUPERFAMILY)
gi|262376644|ref|ZP_06069872.1|	competence protein	321	20	0	0.872	1	F:binding	-	IPR011990; IPR013026; IPR017689; PS51257 (PROFILE), SSF48452 (SUPERFAMILY)
gi|255611315|ref|XP_002539298.1|	conserved hypothetical protein [Ricinus communis]	331	2	0	0.76	0	-		no IPS match
gi|216408353|gb|ACJ72867.1|	peroxidase catalase	718	20	0	0.7295	7	P:response to oxidative stress; F:heme binding; F:catalase activity; P:oxidation reduction; P:tryptophan metabolic process; P:peroxidase reaction; P:methane metabolic process	EC:1.11.1.6	IPR000763; IPR002016; IPR010255; IPR019793; G3DSA:1.10.420.10 (GENE3D), G3DSA:1.10.520.10 (GENE3D)
gi|187373099|gb|ACD03270.1|	glycine-rich rna-binding protein	157	20	1.97393e-54	0.958	2	F:nucleotide binding; F:RNA binding	-	IPR000504; IPR012677; PTHR24012 (PANTHER), PTHR24012:SF31 (PANTHER), SSF54928 (SUPERFAMILY)
gi|159486709|ref|XP_001701380.1|	ubiquitin	77	20	3.92712e-49	0.999	5	C:ribosome; F:structural constituent of ribosome; C:nucleus; P:translation; P:ribosome biogenesis	-	IPR000626; IPR019954; IPR019955; IPR019956; G3DSA:3.10.20.90 (GENE3D), PTHR10666 (PANTHER), SSF54236 (SUPERFAMILY)
gi|126728487|ref|ZP_01744303.1|	probable bacterioferritin-associated ferredoxin	79	20	2.98892e-53	0.8165	0	-		IPR007419
