# Supplementary material for: Proteomics of Fusarium oxysporum Race 1 and Race 4 Reveals Enzymes Involved in Carbohydrate Metabolism and Ion Transport That Might Play Important Roles in Banana Fusarium Wilt
Source: PLoS One. 2014 Dec 2;9(12):e113818. doi: 10.1371/journal.pone.0113818 (PMC4252058; doi:10.1371/journal.pone.0113818)
Supplement: Data S6 — Summary of protein isoforms. (XLS) [file pone.0113818.s006.xls]

## Sheet: Sheet1
Spot	Thero.	Exper.	Mathed peptide	Total peptide	Sequence coverage %	Mascot score	Gene product and protein name	Accession No.	Plant
NO.	pI/Mr	pI/Mr	number	number	(PFF)	(PFF)	(TOF/TOF sequence)	in NCBI	species
33	4.83/59.159	4.72/62.54	22	77	44	132	1,3-beta-glucanosyltransferase gel4	gi|475668458	Fusarium oxysporum f. sp. cubense race 4
34	4.87/59.071	4.80/60.34	19	79	42	92	1,3-beta-glucanosyltransferase gel4	gi|475668458	Fusarium oxysporum f. sp. cubense race 4
53	4.83/59.159	5.12/70.21	15	62	29	76	1,3-beta-glucanosyltransferase gel4	gi|475668458	Fusarium oxysporum f. sp. cubense race 4
68	4.83/59.159	4.9/67.21	26	86	52	144	1,3-beta-glucanosyltransferase gel4	gi|475668458	Fusarium oxysporum f. sp. cubense race 4
42	5.01/83.037	4.6/84.32	18	65	29	80	Alpha-galactosidase 2	gi|475672613	Fusarium oxysporum f. sp. cubense race 4
43	5.01/83.037	4.80/84.32	24	79	36	113	Alpha-galactosidase 2	gi|475672613	Fusarium oxysporum f. sp. cubense race 4
58	5.13/82.979	4.7/84.32	15	50	27	77	Alpha-galactosidase 2	gi|477514377	Fusarium oxysporum f. sp. cubense race 1
80	5.01/83.037	5.1/84.32	35	67	47	211	Alpha-galactosidase 2	gi|475672613	Fusarium oxysporum f. sp. cubense race 4
83	5.01/83.037	5.1/84.32	27	62	35	150	Alpha-galactosidase 2	gi|475672613	Fusarium oxysporum f. sp. cubense race 4
38	5.27/55.197	6.7/20.31	30	68	71	206	ATP synthase subunit beta, mitochondrial	gi|475664589	Fusarium oxysporum f. sp. cubense race 4
40	5.27/55.197	4.76/54.31	24	84	64	128	ATP synthase subunit beta, mitochondrial	gi|475664589	Fusarium oxysporum f. sp. cubense race 4
46	5.27/55.197	4.95/54.31	28	71	68	168	ATP synthase subunit beta, mitochondrial	gi|475664589	Fusarium oxysporum f. sp. cubense race 4
49	5.27/55.197	4.75/26.54	2		(5)	(117)	ATP synthase subunit beta, mitochondrial	gi|475664589	Fusarium oxysporum f. sp. cubense race 4
14	6.25/34.198	6.5/26.32	10	68	26	80	beta-hexosaminidase	gi|477513214	Fusarium oxysporum f. sp. cubense race 1
12	6.25/34.198	6.73/35.32	11	69	29	83	Beta-hexosaminidase subunit A1	gi|477513214	Fusarium oxysporum f. sp. cubense race 1
35	6.25/34.198	6.8/37.65	1		(4)	(93)	Beta-hexosaminidase subunit A1	gi|477513214	Fusarium oxysporum f. sp. cubense race 1
98	6.25/34.198	6.7/37.65	12	64	31	83	Beta-hexosaminidase subunit A1	gi|477513214	Fusarium oxysporum f. sp. cubense race 1
59	6.71/57.462	7.0/70.30	1		(2)	(62)	Carboxypeptidase cpdS	gi|475664853	Fusarium oxysporum f. sp. cubense race 4
85	5.94/64.882	5.45/68.32	14	58	29	78	Carboxypeptidase cpdS	gi|475670597	Fusarium oxysporum f. sp. cubense race 4
65	5.98/73.292	6.5/85.32	19	51	39	126	Catalase-peroxidase	gi|475671755	Fusarium oxysporum f. sp. cubense race 4
5	6.57/85.233	6.80/80.21	29	71	37	147	Catalase-peroxidase 2	gi|475672437	Fusarium oxysporum f. sp. cubense race 4
86	6.57/85.233	6.8/78.32	33	64	42	216	Catalase-peroxidase 2	gi|475672437	Fusarium oxysporum f. sp. cubense race 4
87	6.57/85.233	6.7/78.32	37	84	41	219	Catalase-peroxidase 2	gi|475672437	Fusarium oxysporum f. sp. cubense race 4
88	6.57/85.233	6.9/78.32	39	92	49	249	Catalase-peroxidase 2	gi|475672437	Fusarium oxysporum f. sp. cubense race 4
89	6.57/85.233	6.79/78.32	39	61	48	314	Catalase-peroxidase 2	gi|475672437	Fusarium oxysporum f. sp. cubense race 4
90	6.57/85.233	6.71/78.32	33	61	42	236	Catalase-peroxidase 2	gi|475672437	Fusarium oxysporum f. sp. cubense race 4
92	6.57/85.233	6.69/78.32	41	87	49	250	Catalase-peroxidase 2	gi|475672437	Fusarium oxysporum f. sp. cubense race 4
60	6.31/47.886	6.8/62.34	16	66	36	93	Chitinase 1	gi|475673339	Fusarium oxysporum f. sp. cubense race 4
79	6.31/47.886	6.9/55.32	18	55	39	101	Chitinase 1	gi|475673339	Fusarium oxysporum f. sp. cubense race 4
22	5.06/47.469	5.20/48.35	22	77	57	129	Enolase	gi|475668982	Fusarium oxysporum f. sp. cubense race 4
50	5.06/47.469	4.80/47.65	17	63	38	80	Enolase	gi|475668982	Fusarium oxysporum f. sp. cubense race 4
54	5.03/70.786	4.90/48.65	3		(5)	(83)	70 kDa heat shock protein	gi|607818	Neurospora crassa
21	5.00/70.951	5.04/73.21	23	70	44	142	Hsp 70 kda	gi|475663822	Fusarium oxysporum f. sp. cubense race 4
70	5.00/71.132	6.1/83.21	25	46	53	217	Hsp 70 kda	gi|477507989	Fusarium oxysporum f. sp. cubense race 1
73	5.00/71.132	5.0/70.32	21	61	46	117	Hsp 70 kda	gi|477507989	Fusarium oxysporum f. sp. cubense race 1
94	4.93/80.088	4.74/24.23	13	52	26	88	heat shock protein 90	gi|322700250	Metarhizium acridum CQMa 102
71	4.85/79.285	5.0/70.32	26	67	41	174	hsp 90	gi|342889878	Fusarium oxysporum Fo5176
74	4.85/79.285	5.0/78.65	19	59	34	110	hsp 90	gi|342889878	Fusarium oxysporum Fo5176
1	6.62/50.452	6.24/51.32	16	64	37	96	hypothetical protein FOC4_g10007540	gi|475667056	Fusarium oxysporum f. sp. cubense race 4
95	6.62/50.452	6.06/50.54	17	72	38	110	hypothetical protein FOC4_g10007540	gi|475667056	Fusarium oxysporum f. sp. cubense race 4
64	5.10/43.237	5.3/65.65	11	58	31	75	lactonohydrolase	gi|3810873	Fusarium oxysporum
16	5.10/43.237	5.32/50.24	10	60	31	78	lactonohydrolase	gi|3810873	Fusarium oxysporum
39	5.69/67.814	6.2/73.52	17	46	24	90	l-amino acid oxidase	gi|477517233	Fusarium oxysporum f. sp. cubense race 1
82	5.69/67.814	6.5/80.65	23	83	35	98	l-amino acid oxidase	gi|477517233	Fusarium oxysporum f. sp. cubense race 1
84	5.69/67.814	6.20/80.65	19	60	25	82	l-amino acid oxidase	gi|477517233	Fusarium oxysporum f. sp. cubense race 1
91	5.69/67.814	6.14/80.65	19	64	26	86	l-amino acid oxidase	gi|477517233	Fusarium oxysporum f. sp. cubense race 1
93	5.58/66.173	6.3/80.65	18	69	27	81	l-amino acid oxidase	gi|342871725	Fusarium oxysporum Fo5176
56	5.14/23.268	4.96/23.45	4		(14)	(127)	Peroxiredoxin-1	gi|475674506	Fusarium oxysporum f. sp. cubense race 4
10	5.86/25.414	6.17/20.32	15	71	71	122	mitochondrial peroxiredoxin PRX1	gi|342888261	Fusarium oxysporum Fo5176
4	5.91/37.413	6.25/37.54	18	43	53	157	NADP-dependent glycerol dehydrogenase	gi|342888721	Fusarium oxysporum Fo5176
25	5.91/37.413	6.1/36.45	20	75	59	137	NADP-dependent glycerol dehydrogenase	gi|342888721	Fusarium oxysporum Fo5176
27	5.91/37.413	6.21/36.45	23	47	61	208	NADP-dependent glycerol dehydrogenase	gi|342888721	Fusarium oxysporum Fo5176
63	5.89/47.110	6.54/58.65	15	35	57	134	O-acetylhomoserine (thiol)-lyase	gi|475675629	Fusarium oxysporum f. sp. cubense race 4
18	5.89/47.110	6.50/44.35	13	52	42	88	O-acetylhomoserine (thiol)-lyase-like protein	gi|475675629	Fusarium oxysporum f. sp. cubense race 4
7	5.77/44.835	5.8/48.32	18	72	56	90	Phosphoglycerate kinase	gi|475667960	Fusarium oxysporum f. sp. cubense race 4
13	5.77/44.835	5.92/44.42	16	111	48	76	phosphoglycerate kinase	gi|475667960	Fusarium oxysporum f. sp. cubense race 4
31	5.77/44.835	5.80/46.32	21	59	57	159	phosphoglycerate kinase	gi|475667960	Fusarium oxysporum f. sp. cubense race 4
36	5.77/44.835	5.92/47.35	20	56	55	162	phosphoglycerate kinase	gi|475667960	Fusarium oxysporum f. sp. cubense race 4
69	5.21/12.426	5.3/14.3	8	61	70	91	phosphoglycerate mutase family protein, putative	gi|342872822	Fusarium oxysporum Fo5176
76	4.67/70.452	4.67/77.35	15	57	25	85	Phospholipase B	gi|342872804	Fusarium oxysporum Fo5176
77	4.67/70.452	4.75/77.35	4		(8)	(253)	Phospholipase B	gi|342872804	Fusarium oxysporum Fo5176
78	4.67/70.452	4.50/77.35	2		(2)	(80)	Phospholipase B	gi|342872804	Fusarium oxysporum Fo5176
8	5.77/44.513	5.92/45.62	16	65	55	90	S-adenosylmethionine synthase	gi|475664008	Fusarium oxysporum f. sp. cubense race 4
11	5.77/44.513	6.05/41.25	14	49	48	130	S-adenosylmethionine synthetase	gi|475664008	Fusarium oxysporum f. sp. cubense race 4
6	7.07/21.308	6.15/16.59	11	78	67	95	Superoxide dismutase [Mn], mitochondrial	gi|477512799	Fusarium oxysporum f. sp. cubense race 1
15	7.07/21.308	6.7/17.21	12	53	51	106	Superoxide dismutase [Mn], mitochondrial	gi|477512799	Fusarium oxysporum f. sp. cubense race 1
28	7.07/21.308	6.41/22.34	10	59	55	122	Superoxide dismutase [Mn], mitochondrial	gi|477512799	Fusarium oxysporum f. sp. cubense race 1
23	4.66/42.978	4.45/44.65	6		(10)	(218)	vacuolar protease A	gi|342882947	Fusarium oxysporum Fo5176
24	4.66/42.978	4.38/44.65	9	39	21	95	vacuolar protease A	gi|342882947	Fusarium oxysporum Fo5176
29	4.66/42.978	4.28/44.65	8	49	19	84	vacuolar protease A	gi|342882947	Fusarium oxysporum Fo5176
